# Supplementary material for: Cervicovaginal Microbiome and Urine Metabolome Paired Analysis Reveals Niche Partitioning of the Microbiota in Patients with Human Papilloma Virus Infections
Source: Metabolites. 2020 Jan 15;10(1):36. doi: 10.3390/metabo10010036 (PMC7022855; doi:10.3390/metabo10010036)
Supplement: Supplementary file 1 [file metabolites-10-00036-s001.zip]

Archive with 7 entries (4 files):
- Supplementary tables/
- Supplementary tables/Supplementary_Table S1.xlsx
- __MACOSX/
- __MACOSX/Supplementary tables/
- __MACOSX/Supplementary tables/._Supplementary_Table S1.xlsx
- Supplementary tables/Supplementary Table S2.xlsx
- __MACOSX/Supplementary tables/._Supplementary Table S2.xlsx
