# Supplementary material for: Cervicovaginal Microbiome and Urine Metabolome Paired Analysis Reveals Niche Partitioning of the Microbiota in Patients with Human Papilloma Virus Infections
Source: Metabolites. 2020 Jan 15;10(1):36. doi: 10.3390/metabo10010036 (PMC7022855; doi:10.3390/metabo10010036)
Supplement: Supplementary file 1 [file metabolites-10-00036-s001.zip › Supplementary tables/Supplementary_Table S1.xlsx]

## Sheet: Suppl_Table1_mapping_samples
Supplementary Table S1. Mapping of file of the selected 19 samples
SampleID	HPV_Status	Body_site	Pathology
17c	HPV+hr	cervix	CIN3
19c	HPV+hr	cervix	Not Recorded
20c	HPV+hr	cervix	Not Recorded
32c	HPV+hr	cervix	Not Recorded
33c	HPV+hr	cervix	CIN3
35c	HPV-	cervix	No Lesion
37c	HPV+hr	cervix	CIN1
43c	HPV+hr	cervix	CIN1
50c	HPV-	cervix	Not Recorded
56c	HPV+hr	cervix	CIN1
58c	HPV-	cervix	CIN1
60c	HPV+hr	cervix	CIN1
61c	HPV-	cervix	CIN3
67c	HPV+hr	cervix	CIN3
68c	HPV+hr	cervix	CIN3
69c	HPV-	cervix	CIN1
70c	HPV-	cervix	CIN3
75c	HPV-	cervix	CIN1
79c	HPV-	cervix	Not Recorded
17i	HPV+hr	introitus	NA
19i	HPV+hr	introitus	NA
20i	HPV+hr	introitus	NA
32i	HPV+hr	introitus	NA
33i	HPV+hr	introitus	NA
35i	HPV-	introitus	NA
37i	HPV+hr	introitus	NA
43i	HPV+hr	introitus	NA
50i	HPV-	introitus	NA
56i	HPV+hr	introitus	NA
58i	HPV-	introitus	NA
60i	HPV+hr	introitus	NA
61i	HPV-	introitus	NA
67i	HPV+hr	introitus	NA
68i	HPV+hr	introitus	NA
69i	HPV-	introitus	NA
70i	HPV-	introitus	NA
75i	HPV-	introitus	NA
79i	HPV-	introitus	NA
