# Supplementary material for: Cervicovaginal Microbiome and Urine Metabolome Paired Analysis Reveals Niche Partitioning of the Microbiota in Patients with Human Papilloma Virus Infections
Source: Metabolites. 2020 Jan 15;10(1):36. doi: 10.3390/metabo10010036 (PMC7022855; doi:10.3390/metabo10010036)
Supplement: Supplementary file 1 [file metabolites-10-00036-s001.zip › Supplementary tables/Supplementary Table S2.xlsx]

## Sheet: Contribution results
Supplemetary Table S2 Contribution Results for all groups
Compound	MetaboliteName	Rsq	VarDisp	ModelPVal (cut-off p<0.1)	Slope	Species	TAXA	VarShare*	SynthGenes	DegGenes
VAG HPV+H
C00033	Acetate	0.425853	0.367217	0.0295177	0.00315607	130864	Lactobacillus iners	0.161563	K01512
C00033	Acetate	0.425853	0.367217	0.0295177	0.00315607	134726	Lactobacillus sp	0.0607674	K01512
C00033	Acetate	0.425853	0.367217	0.0295177	0.00315607	227000	Shuttleworthia	0.184644	K01512
C00033	Acetate	0.425853	0.367217	0.0295177	0.00315607	851726	Megasphaera	-0.0472701	K01067
C00148	L-Proline	0.448435	0.149825	0.0241934	0.000597591	130864	Lactobacillus iners	0.0288513	K01259	K01881
C00148	L-Proline	0.448435	0.149825	0.0241934	0.000597591	134726	Lactobacillus sp	0.0483852	K01259	K01881
C00148	L-Proline	0.448435	0.149825	0.0241934	0.000597591	227000	Shuttleworthia	0.342173		K01881
C00148	L-Proline	0.448435	0.149825	0.0241934	0.000597591	851726	Megasphaera	-0.00272823		K01881
C00188	L-Threonine	0.580224	0.437042	0.00644384	0.00264817	130864	Lactobacillus iners	-0.305047		K01868
C00188	L-Threonine	0.580224	0.437042	0.00644384	0.00264817	134726	Lactobacillus sp	0.0429474		K01868
C00188	L-Threonine	0.580224	0.437042	0.00644384	0.00264817	137183	Gardnerella	0.0888536		K01868
C00188	L-Threonine	0.580224	0.437042	0.00644384	0.00264817	227000	Shuttleworthia	0.259225		K01868
C00188	L-Threonine	0.580224	0.437042	0.00644384	0.00264817	469663	Atopobium vaginae	0.498058		K01868
C00188	L-Threonine	0.580224	0.437042	0.00644384	0.00264817	851726	Megasphaera	0.0413272		K01868
CERV HPV+H
C00033	Acetate	0.374997	0.402759	0.0598391	0.00225473	130864	Lactobacillus iners	0.132277	K01512
C00033	Acetate	0.374997	0.402759	0.0598391	0.00225473	134726	Lactobacillus sp	0.039784	K01512
C00033	Acetate	0.374997	0.402759	0.0598391	0.00225473	227000	Shuttleworthia	0.191954	K01512
C00033	Acetate	0.374997	0.402759	0.0598391	0.00225473	851726	Megasphaera	-0.0256453	K01067
C00148	L-Proline	0.524531	0.14345	0.01785	0.000491868	130864	Lactobacillus iners	0.0684897	K01259	K01881
C00148	L-Proline	0.524531	0.14345	0.01785	0.000491868	134726	Lactobacillus sp	0.0390103	K01259	K01881
C00148	L-Proline	0.524531	0.14345	0.01785	0.000491868	227000	Shuttleworthia	0.401378		K01881
C00148	L-Proline	0.524531	0.14345	0.01785	0.000491868	851726	Megasphaera	-0.00279506		K01881
C00188	L-Threonine	0.590199	0.485051	0.00943886	0.00236896	130864	Lactobacillus iners	-0.293856		K01881
C00188	L-Threonine	0.590199	0.485051	0.00943886	0.00236896	134726	Lactobacillus sp	0.0449991		K01868
C00188	L-Threonine	0.590199	0.485051	0.00943886	0.00236896	137183	Gardnerella	0.0628399		K01868
C00188	L-Threonine	0.590199	0.485051	0.00943886	0.00236896	227000	Shuttleworthia	0.303706		K01868
C00188	L-Threonine	0.590199	0.485051	0.00943886	0.00236896	469663	Atopobium vaginae	0.474588		K01868
C00188	L-Threonine	0.590199	0.485051	0.00943886	0.00236896	851726	Megasphaera	0.0279665		K01868
VAG HPV-
C00042	Succinate	0.461078	0.227893	0.0640458	0.00109808	227000	Shuttleworthia	0.488738	K01739
C00042	Succinate	0.461078	0.227893	0.0640458	0.00109808	4450012	Arcanobacterium	-0.027616	K01739
CERV HPV-
C00042	Succinate	0.492457	0.227893	0.052373	0.00107611	227000	Shuttleworthia	0.538814	K01739
C00042	Succinate	0.492457	0.227893	0.052373	0.00107611	4450012	Arcanobacterium	-0.0467423	K01739
* - displayed samples with Varshare cut-off : min for positive values (0.028) and min for negative values ( - 0.3050)
